# Supplementary material for: Tumors diagnosed as cerebellar glioblastoma comprise distinct molecular entities
Source: Acta Neuropathol Commun. 2019 Oct 28;7:163. doi: 10.1186/s40478-019-0801-8 (PMC6816155; doi:10.1186/s40478-019-0801-8)
Supplement: Supplementary file 3 — a. Molecular and clinical data of all 86 cerebellar gliomas sorted by integrated diagnosis. b. mapping of cases 1–13 in the t-SNE (see Fig. 1). (ZIP 890 kb) [file 40478_2019_801_MOESM3_ESM.zip]

Archive with 2 entries (2 files):
- ESM_3a_changed.xlsx
- ESM_3b_changed.pdf
