# Supplementary material for: Tumors diagnosed as cerebellar glioblastoma comprise distinct molecular entities
Source: Acta Neuropathol Commun. 2019 Oct 28;7:163. doi: 10.1186/s40478-019-0801-8 (PMC6816155; doi:10.1186/s40478-019-0801-8)
Supplement: Supplementary file 3 — a. Molecular and clinical data of all 86 cerebellar gliomas sorted by integrated diagnosis. b. mapping of cases 1–13 in the t-SNE (see Fig. 1). (ZIP 890 kb) [file 40478_2019_801_MOESM3_ESM.zip › ESM_3a_changed.xlsx]

## Sheet: Tabelle1
Online resource 3a: Molecular and clinical data of all 86 cerebellar gliomas sorted by integrated diagnosis
case #	integrated diagnosis	supplier diagnosis	highest classifier Score(s)	classifier diagnosis	manifestation	localization	gender	age (years)	days.OS	zensor.OS	MGMT	pTERT	IDH	ATRX	H3 K27	BRAF	NF1	CDKN2A/B	7p	7q	10p	10q	CNP.MDM4	CNP.PDGFRA	CNP.EGFR	CNP.CDK6	CNP.MET	CNP.CDK4	CNP.MDM2	mut panel 1	mut panel 2	mut panel 3	mut panel 4	mut panel 5
84	PA I	GBM IV (PRIM)	0.9656	MC PA PF	1st.Dia	BS, CB	f	17	1751	1	unsure	n.a.	IDH1 R132H neg	wt	n.a.	wt	n.a.	balanced	balanced	balanced	balanced	balanced	balanced	balanced	balanced	balanced	balanced	balanced	balanced	n.a.	n.a.	n.a.	n.a.	n.a.
85	PA I	GBM IV (PRIM)	0.9843	MC PA PF	uncertain	CB (L)	m	42	2540	1	unmeth	wt	n.a.	n.a.	wt	fusion	n.a.	balanced	balanced	balanced	balanced	balanced	balanced	balanced	balanced	balanced	balanced	balanced	balanced	n.a.	n.a.	n.a.	n.a.	n.a.
86	HGNET	GBM IV (PRIM)	1	MC HGNET BCOR	1st.Dia	CB (L)	m	7	1244	1	unmeth	wt	n.a.	wt	wt	wt	n.a.	balanced	balanced	balanced	balanced	balanced	balanced	balanced	balanced	balanced	balanced	balanced	balanced	n.a.	n.a.	n.a.	n.a.	n.a.	MAPK alteration
14	AAP	GBM IV (PRIM)	0.9985	MC AAP	1st.Dia	CB (V)	m	5			meth	wt	wt	wt	wt	wt	wt	balanced	balanced	balanced	balanced	complex	gain	balanced	balanced	balanced	balanced	amp	amp	FGFR1	0	0	0	0	1
15	AAP	GBM IV (PRIM)	1	MC AAP	1st.Dia	CB (NOS)	m	23	3964	0	unmeth	wt	wt	wt	wt	wt	mutant	hom-del	balanced	balanced	balanced	balanced	balanced	gain	balanced	balanced	balanced	balanced	balanced	NF1	0	0	0	0	1
16	AAP	GBM IV (PRIM)	0.7992	MC AAP	1st.Dia	CB (V)	m	27	365	0	unmeth	wt	n.a.	wt	wt	wt	het-del	hom-del	balanced	balanced	balanced	balanced	balanced	balanced	balanced	balanced	balanced	balanced	balanced	n.a.	n.a.	n.a.	n.a.	n.a.	0
17	AAP	GBM IV (PRIM)	1	MC AAP	rec (NOS)	CB (H,V)	m	29			meth	wt	wt	inconclusive	wt	mutant	wt	hom-del	balanced	balanced	het-del	het-del segmental	balanced	balanced	balanced	balanced	balanced	balanced	balanced	BRAF	0	0	0	0	1
18	AAP	GBM IV (PRIM)	1	MC AAP	uncertain	CB (NOS)	f	31	10195	1	meth	wt	wt	mutant	wt	fusion	wt	het-del	balanced	balanced	balanced	balanced	amp	balanced	balanced	balanced	balanced	balanced	balanced	0	0	0	0	0	1
19	AAP	GBM IV (PRIM)	1	MC AAP	rec (NOS)	CB (V)	m	32	679	1	meth	wt	wt	inconclusive	wt	wt	het-del + mutant	hom-del	gain segmental	balanced	balanced	balanced	balanced	balanced	balanced	balanced	balanced	balanced	balanced	FGFR1	NF1	0	0	0	1
20	AAP	GBM IV (PRIM)	1	MC AAP	rec (NOS)	CB (NOS)	f	39	4828	1	meth	wt	wt	mutant	wt	wt	wt	hom-del	balanced	balanced	balanced	balanced	balanced	balanced	balanced	balanced	balanced	balanced	balanced	ATRX	0	0	0	0	0
21	AAP	GBM IV (PRIM)	1	MC AAP	rec (NOS)	CB (H,V)	m	40	2169	1	meth	wt	wt	mutant	wt	fusion	wt	hom-del	balanced	balanced	het-del	het-del segmental	balanced	balanced	balanced	balanced	balanced	balanced	balanced	ATRX	ABL1	0	0	0	1
22	AAP	GBM IV (RIG)	0.9264	MC AAP	RIG after MB	CB (H)	f	42			meth	wt	wt	wt	wt	wt	wt	hom-del	balanced	balanced	balanced	balanced	balanced	balanced	balanced	balanced	balanced	gain	gain	SETD2	0	0	0	0	0
23	AAP	GBM IV (PRIM)	1	MC AAP	1st.Dia	CB (H)	m	46			meth	wt	wt	mutant	wt	wt	wt	hom-del	balanced	complex	balanced	balanced	balanced	balanced	balanced	gain	gain	amp	amp	ATRX	0	0	0	0	0
24	AAP	APA DD GBM IV (PRIM)	0.9999	MC AAP	rec (i.LGT)	CB (L)	m	50	150	1	unsure	wt	wt	mutant	wt	wt	wt	hom-del	balanced	balanced	gain segmental	balanced	balanced	balanced	balanced	balanced	balanced	balanced	balanced	FGFR1	FGFR1	0	0	0	1
25	AAP	GBM IV (PRIM)	0.9485	MC AAP	1st.Dia	CB (H,V)	m	52			unmeth	wt	IDH1 R132H neg	wt	wt	wt	hom-del	balanced	gain segmental	balanced	balanced	het-del segmental	balanced	amp	balanced	balanced	balanced	amp	amp	n.a.	n.a.	n.a.	n.a.	n.a.	1
26	AAP	GBM IV (PRIM)	0.995	MC AAP	1st.Dia	CB (V)	m	55			meth	wt	wt	wt	wt	wt	wt	hom-del	balanced	balanced	balanced	balanced	gain	gain	balanced	balanced	balanced	balanced	balanced	PDGFRA	0	0	0	0	0
27	AAP	GBM IV (PRIM)	0.9917	MC AAP	1st.Dia	CB (NOS)	f	56			unmeth	C228T	IDH1 R132H neg	wt	wt	wt	loss of expression	hom-del	balanced	balanced	balanced	balanced	balanced	balanced	balanced	balanced	balanced	balanced	balanced	n.a.	n.a.	n.a.	n.a.	n.a.	1
28	AAP	GBM IV (PRIM)	0.6471	MC AAP	1st.Dia	CB (L)	m	59	54	0	unmeth	wt	wt	mutant	wt	inconclusive	wt	het-del	balanced	gain segmental	balanced	balanced	balanced	balanced	balanced	balanced	balanced	gain	gain	ATRX	0	0	0	0	0
29	AAP	GBM IV (PRIM)	1	MC AAP	rec (i.LGT)	CB (H,V)	f	60	282	1	unmeth	wt	wt	wt	wt	wt	wt	hom-del	balanced	balanced	het-del segmental	balanced	balanced	balanced	balanced	balanced	balanced	balanced	balanced	0	0	0	0	0	0
30	AAP	GBM IV (PRIM)	0.9155	MC AAP	1st.Dia	CB (R)	f	61			meth	wt	n.a.	wt	wt	n.a.	n.a.	hom-del	balanced	balanced	balanced	balanced	gain	amp	balanced	balanced	balanced	balanced	balanced	n.a.	n.a.	n.a.	n.a.	n.a.	0
31	AAP	GBM IV (PRIM)	0.9603	MC AAP	1st.Dia	CB (H)	m	61			unmeth	wt	n.a.	wt	wt	wt	n.a.	hom-del	balanced	balanced	balanced	balanced	balanced	balanced	balanced	balanced	balanced	balanced	balanced	n.a.	n.a.	n.a.	n.a.	n.a.	0
32	AAP	GBM IV (PRIM)	1	MC AAP	1st.Dia	CB (L)	m	61			unmeth	wt	wt	wt	wt	wt	wt	balanced	balanced	balanced	balanced	balanced	balanced	amp	balanced	balanced	balanced	amp	amp	IDO2	0	0	0	0	0
33	AAP	GBM IV (PRIM)	1	MC AAP	1st.Dia	CB (R)	f	63			unmeth	wt	wt	wt	wt	wt	mutant	balanced	balanced	balanced	balanced	balanced	balanced	balanced	balanced	balanced	balanced	balanced	balanced	ARID1A	NF1	0	0	0	1
34	AAP	GBM IV (PRIM)	1	MC AAP	1st.Dia	CB (NOS)	m	69			meth	wt	wt	mutant	wt	wt	het-del + mutant + loss of expression	hom-del	het-del segmental	balanced	het-del segmental	complex	balanced	balanced	het-del	balanced	balanced	gain	het-del	NF1	TP53	0	0	0	1
35	AAP	GBM IV (PRIM)	0.9845	MC AAP	rec (NOS)	CB (NOS)	m	72	2850	1	unmeth	C228T	n.a.	wt	wt	wt	n.a.	hom-del	balanced	balanced	balanced	balanced	balanced	balanced	balanced	balanced	balanced	balanced	balanced	n.a.	n.a.	n.a.	n.a.	n.a.	0
36	AAP	GBM IV (PRIM)	1	MC AAP	1st.Dia	CB (NOS)	f	75			meth	wt	wt	wt	wt	wt	het-del	hom-del	balanced	balanced	balanced	balanced	balanced	balanced	balanced	balanced	balanced	balanced	balanced	0	0	0	0	0	0
37	AAP	GBM IV (PRIM)	0.9721	MC AAP	1st.Dia	CB (V)	f	75			meth	wt	wt	wt	wt	wt	wt	hom-del	balanced	balanced	balanced	het-del segmental	balanced	balanced	balanced	balanced	balanced	amp	gain	NRAS	0	0	0	0	1
38	AAP	GBM IV (PRIM)	0.9931	MC AAP	1st.Dia	CB (NOS)	m	79	180	0	meth	wt	wt	wt	wt	wt	wt	hom-del	balanced	balanced	balanced	balanced	gain	balanced	balanced	balanced	balanced	balanced	gain	PTEN	0	0	0	0	0
39	AAP	GBM IV (PRIM)	0.9992	MC AAP	1st.Dia	CB (H)	f	88	75	0	meth	wt	wt	wt	wt	wt	hom-del + mutant	hom-del	balanced	balanced	balanced	balanced	balanced	balanced	balanced	balanced	balanced	gain	gain	NF1	SETD2	0	0	0	1
40	AAP	GBM IV (PRIM)	0.9994	MC AAP	uncertain	CB (NOS)	f	n.a.			unmeth	wt	n.a.	n.a.	wt	n.a.	n.a.	balanced	balanced	balanced	het-del	het-del	balanced	balanced	balanced	balanced	balanced	balanced	balanced	n.a.	n.a.	n.a.	n.a.	n.a.	0
41	DMG K27	GBM IV (PRIM)	0.9935	MC DMG K27	uncertain	CB (NOS)	f	7			unmeth	wt	n.a.	n.a.	mutant	n.a.	n.a.	balanced	balanced	balanced	balanced	balanced	gain	balanced	balanced	balanced	balanced	balanced	balanced	n.a.	n.a.	n.a.	n.a.	n.a.
42	DMG K27	GBM IV (PRIM)	0.1374	MC DMG K27	uncertain	CB (NOS)	m	16			unmeth	wt	IDH1 R132H neg	wt	mutant	wt	hom-del	hom-del	gain	gain	balanced	balanced	gain	amp	balanced	balanced	balanced	balanced	balanced	n.a.	n.a.	n.a.	n.a.	n.a.
43	DMG K27	GBM IV (PRIM)	1	MC DMG K27	1st.Dia	CB (V)	m	32	109	1	unmeth	wt	n.a.	wt	mutant	wt	n.a.	balanced	het-del	balanced	balanced	balanced	balanced	amp	balanced	balanced	balanced	balanced	balanced	n.a.	n.a.	n.a.	n.a.	n.a.
44	DMG K27	GBM IV (PRIM)	1	MC DMG K27	1st.Dia	CB (H,V)	f	34			unmeth	wt	n.a.	n.a.	mutant	wt	n.a.	balanced	balanced	balanced	balanced	balanced	het-del	balanced	balanced	balanced	balanced	balanced	balanced	n.a.	n.a.	n.a.	n.a.	n.a.
45	DMG K27	GBM IV (PRIM)	1	MC DMG K27	1st.Dia	CB (L,R)	f	41	279	0	unmeth	wt	n.a.	n.a.	mutant	n.a.	hom-del	balanced	balanced	gain	balanced	balanced	gain	gain	balanced	gain	gain	balanced	balanced	n.a.	n.a.	n.a.	n.a.	n.a.
46	DMG K27	GBM IV (PRIM)	0.8739	MC CT INF	1st.Dia	CB (NOS)	m	48			unmeth	wt	n.a.	wt	mutant	wt	n.a.	balanced	balanced	balanced	balanced	balanced	balanced	balanced	balanced	balanced	balanced	balanced	balanced	n.a.	n.a.	n.a.	n.a.	n.a.
47	DMG K27	HGG NOS	0.994	MC DMG K27	uncertain	CB (NOS)	f	49			meth	wt	wt	wt	mutant	wt	n.a.	balanced	gain	balanced	het-del	balanced	gain	balanced	balanced	balanced	balanced	balanced	balanced	n.a.	n.a.	n.a.	n.a.	n.a.
48	DMG K27	GBM IV (PRIM)	0.9956	MC DMG K27	uncertain	CB (NOS)	f	n.a.			meth	wt	n.a.	n.a.	mutant	n.a.	n.a.	balanced	balanced	het-del	balanced	balanced	balanced	balanced	balanced	het-del	het-del	balanced	balanced	n.a.	n.a.	n.a.	n.a.	n.a.
49	GBM IDH mut	GBM IV (SEC)	0.9963	MC A IDH hg	rec (NOS)	CB (R)	m	22	2681	0	meth	n.a.	mutant	n.a.	wt	wt	n.a.	hom-del	balanced	gain segmental	gain	balanced	balanced	balanced	balanced	balanced	amp	balanced	balanced	n.a.	n.a.	n.a.	n.a.	n.a.
50	GBM IDH mut	GBM IV (PRIM)	0.9998	MC A IDH hg	rec (NOS)	CB (R)	f	23	1095	1	unsure	wt	mutant	inconclusive	wt	wt	wt	hom-del	balanced	gain	balanced	het-del	balanced	balanced	balanced	gain	amp	balanced	balanced	IDH1	TP53	0	0	0
51	GBM IDH mut	GBM IV (PRIM)	0.9997	MC A IDH hg	rec (i.LGT)	CB (H)	m	34			meth	wt	mutant	mutant	wt	wt	wt	balanced	balanced	balanced	gain segmental	balanced	balanced	balanced	balanced	balanced	balanced	balanced	balanced	IDH1	ATRX	PIK3CA	TP53	TP53
52	GBM IDH mut	GBM IV (PRIM)	0.834	MC A IDH	1st.Dia	BS, CB	m	40	359	0	meth	C250T	mutant	wt	wt	wt	n.a.	balanced	gain	gain	balanced	balanced	balanced	balanced	balanced	balanced	balanced	balanced	balanced	n.a.	n.a.	n.a.	n.a.	n.a.
53	GBM IDH mut	GBM IV (PRIM)	0.9549	MC A IDH hg	uncertain	CB (NOS)	m	51			unsure	wt	mutant	mutant	wt	wt	n.a.	hom-del	het-del segmental	complex	balanced	het-del segmental	balanced	amp	het-del	balanced	amp	balanced	balanced	n.a.	n.a.	n.a.	n.a.	n.a.
54	GBM IDH mut	GBM IV (PRIM)	0.9916	MC A IDH hg	rec (NOS)	CB (H,V)	m	51	4745	1	meth	wt	mutant	n.a.	wt	wt	n.a.	balanced	gain	gain	gain	balanced	balanced	balanced	gain	gain	gain	balanced	balanced	n.a.	n.a.	n.a.	n.a.	n.a.
55	GBM IDH wt	GBM IV (PRIM)	1	MC GBM MYCN	1st.Dia	CB (H,V)	f	5	480	0	unmeth	wt	n.a.	n.a.	wt	wt	n.a.	balanced	gain	complex	balanced	balanced	gain	gain	amp	amp	gain	balanced	balanced	n.a.	n.a.	n.a.	n.a.	n.a.
56	GBM IDH wt	GBM IV (PRIM)	1	MC GBM RTK III	1st.Dia	CB (H)	m	7	351	0	unmeth	wt	wt	wt	wt	inconclusive	wt	hom-del	balanced	het-del	het-del segmental	het-del segmental	balanced	balanced	amp	het-del	het-del	het-del	het-del	0	0	0	0	0
57	GBM IDH wt	GBM IV (RIG)	0.9987	MC GBM MID	RIG after MB	CB (NOS)	f	8			unmeth	wt	n.a.	n.a.	wt	wt	n.a.	hom-del	gain	gain	balanced	balanced	gain	gain	balanced	balanced	balanced	balanced	balanced	TP53	n.a.	n.a.	n.a.	n.a.
58	GBM IDH wt	GBM IV (RIG)	1	MC GBM MID	RIG after MB	CB (H,V)	m	10			meth	wt	wt	wt	wt	wt	wt	hom-del	complex	het-del	het-del	het-del	balanced	amp	het-del	het-del	het-del	balanced	balanced	TP53	0	0	0	0
59	GBM IDH wt	GBM IV (PRIM)	0.9952	MC GBM MID	rec (NOS)	BS, CB	m	13	120	1	unmeth	wt	n.a.	mutant	wt	wt	n.a.	het-del	balanced	balanced	balanced	balanced	balanced	balanced	balanced	balanced	balanced	balanced	balanced	n.a.	n.a.	n.a.	n.a.	n.a.
60	GBM IDH wt	GBM IV (RIG)	0.9998	MC GBM MID	RIG after MB	CB (R)	m	14			unmeth	wt	n.a.	n.a.	wt	wt	n.a.	hom-del	complex	complex	balanced	balanced	balanced	balanced	het-del	het-del	het-del	balanced	balanced	0	0	0	0	n.a.
61	GBM IDH wt	GBM IV (RIG)	0.9999	MC GBM MID	RIG after MB	CB (NOS)	m	17			unmeth	wt	IDH1 R132H neg	wt	wt	inconclusive	n.a.	hom-del	balanced	balanced	balanced	balanced	gain	amp	balanced	balanced	balanced	balanced	balanced	n.a.	n.a.	n.a.	n.a.	n.a.
62	GBM IDH wt	GBM IV (PRIM)	0.9929	MC GBM MID	1st.Dia	CB (H)	m	41			unmeth	wt	IDH1 R132H neg	n.a.	wt	n.a.	n.a.	balanced	balanced	het-del segmental	complex	complex	balanced	amp	balanced	balanced	balanced	balanced	balanced	n.a.	n.a.	n.a.	n.a.	n.a.
63	GBM IDH wt	GBM IV (PRIM)	0.9947	MC GBM MES	uncertain	CB (NOS)	m	44			unmeth	C250T	n.a.	wt	wt	wt	n.a.	het-del	balanced	balanced	het-del	het-del	balanced	balanced	balanced	balanced	balanced	balanced	balanced	n.a.	n.a.	n.a.	n.a.	n.a.
64	GBM IDH wt	GBM IV (PRIM)	0.9961	MC GBM MYCN	1st.Dia	CB (NOS)	m	50			unmeth	wt	n.a.	wt	wt	wt	het-del	hom-del	gain segmental	gain segmental	balanced	het-del segmental	balanced	balanced	balanced	gain	gain	gain	gain	n.a.	n.a.	n.a.	n.a.	n.a.
65	GBM IDH wt	GBM IV (PRIM)	0.7191	MC GBM RTK II	uncertain	CB (L)	f	51	77	1	meth	C228T	IDH1 R132H neg	n.a.	n.a.	n.a.	n.a.	hom-del	gain segmental	balanced	gain	het-del	balanced	balanced	amp	gain	balanced	balanced	balanced	n.a.	n.a.	n.a.	n.a.	n.a.
66	GBM IDH wt	GBM IV (PRIM)	0.998	MC GBM MID	1st.Dia	CB (NOS)	m	51			meth	wt	n.a.	wt	wt	wt	n.a.	het-del	het-del	balanced	balanced	het-del	balanced	amp	het-del	balanced	balanced	amp	balanced	n.a.	n.a.	n.a.	n.a.	n.a.
67	GBM IDH wt	GBM IV (PRIM)	0.8286	MC GBM RTK I	1st.Dia	BS, CB	f	52	120	1	unmeth	wt	IDH1 R132H neg	wt	n.a.	wt	n.a.	het-del	gain	gain	het-del	het-del	balanced	het-del	gain	gain	gain	balanced	balanced	n.a.	n.a.	n.a.	n.a.	n.a.
68	GBM IDH wt	GBM IV (PRIM)	0.8895	MC GBM RTK II	1st.Dia	BS, CB	m	55	655	1	meth	C228T	n.a.	inconclusive	wt	inconclusive	n.a.	hom-del	gain	gain	het-del	het-del	amp	balanced	amp	gain	gain	balanced	balanced	n.a.	n.a.	n.a.	n.a.	n.a.
69	GBM IDH wt	GBM IV (PRIM)	0.9108	MC GBM RTK I	1st.Dia	CB (L)	m	56			unsure	C228T	n.a.	n.a.	wt	n.a.	n.a.	hom-del	gain	gain	balanced	het-del segmental	balanced	balanced	gain	gain	gain	amp	balanced	n.a.	n.a.	n.a.	n.a.	n.a.
70	GBM IDH wt	GBM IV (PRIM)	1	MC GBM MYCN	1st.Dia	CB (NOS)	m	56	74	0	unmeth	wt	n.a.	wt	wt	wt	n.a.	hom-del	balanced	gain segmental	het-del segmental	het-del segmental	balanced	balanced	balanced	balanced	balanced	balanced	balanced	n.a.	n.a.	n.a.	n.a.	n.a.
71	GBM IDH wt	GBM IV (PRIM)	0.8639	MC GBM MID	1st.Dia	CB (H)	f	59			unmeth	wt	n.a.	n.a.	wt	n.a.	n.a.	hom-del	balanced	balanced	balanced	balanced	gain	amp	balanced	balanced	balanced	amp	balanced	n.a.	n.a.	n.a.	n.a.	n.a.
72	GBM IDH wt	GBM IV (PRIM)	0.7235	MC GBM RTK I	1st.Dia	CB (H)	f	60	195	0	unmeth	C228T	IDH1 R132H neg	wt	wt	inconclusive	wt	hom-del	balanced	balanced	gain	balanced	amp	balanced	balanced	balanced	balanced	balanced	balanced	n.a.	n.a.	n.a.	n.a.	n.a.
73	GBM IDH wt	GBM IV (PRIM)	1	MC GBM MID	1st.Dia	CB (H,V)	m	60			unmeth	wt	n.a.	wt	wt	wt	n.a.	hom-del	balanced	balanced	balanced	balanced	balanced	balanced	balanced	balanced	balanced	balanced	balanced	n.a.	n.a.	n.a.	n.a.	n.a.
74	GBM IDH wt	GBM IV (PRIM)	0.9787	MC GBM RTK I	1st.Dia	CB (NOS)	m	62			unsure	wt	IDH1 R132H neg	wt	wt	wt	wt	hom-del	balanced	balanced	het-del	het-del	balanced	balanced	amp	balanced	balanced	balanced	balanced	n.a.	n.a.	n.a.	n.a.	n.a.
75	GBM IDH wt	GBM IV (PRIM)	0.9935	MC GBM RTK I	rec (NOS)	CB (H)	m	64			meth	C228T	n.a.	wt	wt	wt	n.a.	hom-del	balanced	balanced	balanced	balanced	balanced	amp	balanced	balanced	balanced	balanced	balanced	n.a.	n.a.	n.a.	n.a.	n.a.
76	GBM IDH wt	GBM IV (PRIM)	0.6636	MC GBM MES	1st.Dia	CB (L)	f	68	30	1	unmeth	C228T	n.a.	wt	wt	wt	n.a.	het-del	gain	gain	het-del	het-del	balanced	balanced	balanced	gain	gain	balanced	balanced	n.a.	n.a.	n.a.	n.a.	n.a.
77	GBM IDH wt	GBM IV (PRIM)	0.9888	MC GBM RTK I	1st.Dia	CB (NOS)	m	70			meth	wt	n.a.	mutant	wt	wt	n.a.	hom-del	balanced	balanced	balanced	balanced	balanced	amp	balanced	gain	gain	balanced	balanced	n.a.	n.a.	n.a.	n.a.	n.a.
78	GBM IDH wt	GBM IV (PRIM)	0.5332	MC GBM RTK I	1st.Dia	CB (R)	f	71			meth	C228T	n.a.	wt	wt	inconclusive	n.a.	hom-del	gain	gain	het-del	het-del	balanced	amp	amp	gain	gain	balanced	amp	n.a.	n.a.	n.a.	n.a.	n.a.
79	GBM IDH wt	GBM IV (PRIM)	1	MC GBM MID	1st.Dia	CB (R)	m	71			meth	wt	wt	inconclusive	wt	wt	wt	hom-del	balanced	balanced	balanced	het-del	balanced	amp	balanced	balanced	balanced	balanced	balanced	0	0	0	0	0
80	GBM IDH wt	GBM IV (PRIM)	0.9756	MC GBM MID	1st.Dia	CB (L)	m	74			unmeth	wt	wt	mutant	wt	wt	wt	hom-del	balanced	complex	balanced	balanced	balanced	amp	balanced	gain	amp	amp	balanced	n.a.	n.a.	n.a.	n.a.	n.a.
81	GBM IDH wt	GBM IV (PRIM)	0.6954	MC GBM RTK I	1st.Dia	CB (NOS)	m	76			meth	wt	n.a.	inconclusive	wt	inconclusive	n.a.	hom-del	het-del segmental	balanced	balanced	het-del	balanced	amp	amp	gain	gain	balanced	balanced	n.a.	n.a.	n.a.	n.a.	n.a.
82	GBM IDH wt	GBM IV (PRIM)	0.7745	MC GBM MES	1st.Dia	BS, CB	m	80			unmeth	C228T	wt	wt	wt	wt	wt	balanced	gain	balanced	balanced	balanced	balanced	balanced	balanced	balanced	balanced	balanced	balanced	0	0	0	0	0
83	GBM IDH wt	GBM IV (PRIM)	0.7047	MC GBM MES	uncertain	CB (NOS)	m	n.a.			unmeth	n.a.	wt	inconclusive	wt	wt	wt	hom-del	gain	gain	het-del	het-del	amp	balanced	gain	gain	amp	balanced	balanced	PTEN	0	0	0	0	morphology	summary DNA copy number aberrations	additional molecular parameters	relevant clinical data	rationale for integrated diagnosis
1	GBM IDH wt	GBM IV (PRIM)	0,442 / 0,334	MC AAP / MC GBM RTK II	uncertain	CB (L)	m	75			unmeth	C228T	IDH1 R132H neg	n.a.	wt	wt	n.a.	hom-del	gain	gain	balanced	balanced	balanced	balanced	gain	gain	gain	balanced	balanced	n.a.	n.a.	n.a.	n.a.	n.a.	VP, M, N	gain 2/7, het del CDKN2A/B	BRAF wt, IDH1 R132H -, ATRX +, pTERT mut	n.a.	pTERT
2	GBM IDH wt	GBM IV (RIG)	0,470 / 0,104	MC AAP / MC GBM MID	RIG after MB	CB (L)	m	52			unmeth	wt	IDH1 R132H neg	wt	wt	wt	wt	hom-del	gain segmental	het-del segmental	gain	het-del	balanced	amp	balanced	het-del	het-del	gain	balanced	n.a.	n.a.	n.a.	n.a.	n.a.	VP, M	amp PDGFRA, hom del CDKN2A/B, multiple aberrations	BRAF V600E -, H3 K27M -, pTERT wt, IDH1 R132H -, ATRX +	RIG after MB	amp PDGFRA, (RIG)
3	GBM IDH wt	GBM IV (PRIM)	0,510 / 0,437	MC AAP / MC GBM MID	1st.Dia	CB (R)	m	63			unmeth	wt	IDH1 R132H neg	wt	wt	wt	wt	hom-del	balanced	balanced	balanced	het-del segmental	gain	amp	balanced	balanced	balanced	balanced	balanced	TP53	0	0	0	0	VP, M, N	amp PDGFRA, hom del CDKN2A/B/TP53/11p, partial loss 5q/13q/18q/20p	BRAF V600E -, H3F3A wt, Hist1H3B wt, pTERT wt, IDH1 R132H -, ATRX +, TP53 mut	TTR 17 mo	amp PDGFRA, (RIG)
4	GBM IDH wt	GBM IV (PRIM)	0,487 / 0,275	MC DMG K27 / MC GBM MID	1st.Dia	CB (H,V)	m	n.a.			unmeth	wt	IDH1 R132H neg	n.a.	wt	n.a.	n.a.	balanced	balanced	complex	gain	balanced	balanced	gain	balanced	balanced	het-del	balanced	balanced	n.a.	n.a.	n.a.	n.a.	n.a.	VP, M, N	multiple aberrations (chromothripsis)	H3F3A wt, pTERT wt, IDH1 R132H -	n.a.	chromothripsis, classifier diagnoses, H3F3A wt
5	GBM IDH wt	GBM IV (PRIM)	0,383 / 0,200	MC GBM MYCN / MC AAP	1st.Dia	CB (R)	m	76			unsure	wt	IDH1 R132H neg	n.a.	wt	n.a.	n.a.	hom-del	balanced	complex	balanced	balanced	balanced	amp	amp	gain	het-del	balanced	balanced	n.a.	n.a.	n.a.	n.a.	n.a.	VP, M, N	amp PDGFRA, amp EGFR, hom del CDKN2A/B, various complex aberrations	IDH1 R132H -, H3F3A wt, pTERT wt	leptomeningeal invasion	amp PDGFRA, amp EGFR, complex aberrations
6	GBM IDH wt	GBM IV (PRIM)	0,527 / 0,460	MC GBM MID / MC AAP	1st.Dia	CB (NOS)	m	42			unmeth	wt	wt	wt	wt	wt	n.a.	het-del	balanced	gain segmental	balanced	balanced	balanced	amp	balanced	balanced	amp	balanced	balanced	n.a.	n.a.	n.a.	n.a.	n.a.	VP, M, N	amp PDGFRA, amp MET, het del CDKN2A/B, multiple aberrations (chromothripsis)	BRAF V600E -, H3F3A wt, IDH1 wt, IDH2 wt, pTERT wt, ATRX +	n.a.	amp PDGFRA, amp MET, chromothripsis
7	GBM IDH wt	AE DD GBM IV (PRIM)	0,462 / 0,072	MC GBM MID / MC CT CH	1st.Dia	CB (NOS)	f	41			meth	wt	IDH1 R132H neg	n.a.	wt	wt	het-del	het-del	balanced	balanced	balanced	balanced	balanced	balanced	balanced	balanced	balanced	balanced	balanced	n.a.	n.a.	n.a.	n.a.	n.a.	VP, M, N, GC	partial loss 1q/2p/2q, loss 5q/11/13q/15q/17p/19/21q/22q	BRAF wt, IDH1 R132H -, H3F3A wt, pTERT wt	n.a.	highest calibrated classifier score, cluster, t-SNE
8	GBM IDH wt	GBM IV (PRIM)	0,357 / 0,228	MC GBM MID / MC GBM RTK III	1st.Dia	CB (L)	m	66			meth	wt	n.a.	wt	wt	wt	n.a.	het-del	balanced	balanced	balanced	balanced	balanced	amp	balanced	balanced	balanced	amp	amp	n.a.	n.a.	n.a.	n.a.	n.a.	VP, M, N	amp PDGFRA, amp CDK4, amp MDM2, loss 8p/18p, partial loss 4p/4q/5q/9p/11q/13q/17q	BRAF V600E -, H3F3A wt, Hist1H3B wt, pTERT wt, ATRX +	n.a.	highest calibrated classifier scores, cluster, t-SNE, amp PDGFRA, amp CDK4, amp MDM2
9	tumor NOS	GBM IV (RIG)	0,426 / 0,094	MC GBM MID / MC DMG K27	RIG after MB	CB (R)	m	5			unmeth	wt	n.a.	n.a.	wt	wt	n.a.	het-del	balanced	balanced	balanced	balanced	balanced	balanced	balanced	balanced	balanced	balanced	balanced	n.a.	n.a.	n.a.	n.a.	n.a.	n.a.	partial gain 3p, partial loss 9p/20q	BRAF wt, H3 F3A wt, pTERT wt	RIG after MB	histological assessment not possible (no HE)
10	malignant neuroectodermal brain tumor	GBM IV (PRIM)	0,070 / 0,017	MC HGNET FOXR2 / MC EWS	1st.Dia	CB (V)	m	76			meth	wt	IDH1 R132H neg	n.a.	wt	wt	mutant	het-del	het-del	balanced	balanced	balanced	gain	balanced	het-del	balanced	balanced	balanced	balanced	CDKN2A	PTEN	NF1	0	0	VP, M, N	loss 7p/8/11p/13q/19/21q, partial loss 5q/9p/11q/14q/17p	BRAF wt, IDH1 R132H -, ATRX +, pTERT wt, CDKN2A/PTEN/NF1 mut	n.a.	high number of chromosomal aberrations/mutations
11	malignant neuroectodermal brain tumor	GBM IV (PRIM)	0,059 / 0,055	MC RGNT / MC GBM MID	1st.Dia	CB (R)	m	73	365	0	meth	wt	n.a.	wt	wt	wt	n.a.	het-del	balanced	balanced	balanced	balanced	balanced	amp	balanced	balanced	balanced	balanced	balanced	n.a.	n.a.	n.a.	n.a.	n.a.	VP, M	amp PDGFRA, partial gain 9q, loss 9p/11p/14q	BRAF wt, H3F3A wt, pTERT wt, ATRX +	TTR 5.5 mo, OS 12 mo	amp PDGFRA, outcome
12	malignant neuroectodermal brain tumor	GBM IV (PRIM)	0,757 / 0,025	MC CT CH / MC GBM MID	1st.Dia	CB (NOS)	m	77			meth	wt	n.a.	wt	wt	wt	n.a.	balanced	balanced	balanced	balanced	balanced	balanced	amp	balanced	balanced	balanced	balanced	balanced	n.a.	n.a.	n.a.	n.a.	n.a.	VP, M	amp PDGFRA, partial loss 4p	BRAF V600E -, H3F3A wt, Hist1H3B wt, pTERT wt, ATRX +	n.a.	amp PDGFRA
13	tumor NOS	GBM IV (PRIM)	0,826 / 0,100	MC PA PF / MC RGNT	1st.Dia	CB (V)	f	78	163	0	meth	wt	n.a.	n.a.	wt	wt	n.a.	balanced	balanced	balanced	balanced	balanced	balanced	balanced	balanced	balanced	balanced	balanced	balanced	n.a.	n.a.	n.a.	n.a.	n.a.	n.a.	partial loss 14q , gain 15q	BRAF wt, H3F3A wt, pTERT wt	OS 5.3 mo	histological assessment not possible (no HE)
														11
