# Supplementary material for: Tumors diagnosed as cerebellar glioblastoma comprise distinct molecular entities
Source: Acta Neuropathol Commun. 2019 Oct 28;7:163. doi: 10.1186/s40478-019-0801-8 (PMC6816155; doi:10.1186/s40478-019-0801-8)
Supplement: Supplementary file 6 — Frequencies of PDGFRA amplification (amp), EGFR amp, CDKN2A/B loss and TERT promoter mutation in supratentorial GBMs IDH wt. (XLSX 36 kb) [file 40478_2019_801_MOESM6_ESM.xlsx]

## Sheet: Tabelle1
Online resource 6: Frequencies of PDGFRA amplification (amp), EGFR amp, CDKN2A/B loss and TERT promoter mutation in supratentorial GBMs IDH wt
case #	classifier diagnosis	highest classifier score	pTERT	EGFR	PDGFRA	CDKN2A/B
s1	MC GBM MES	0.905979		amp	balanced	loss
s2	MC GBM MES	0.935715		amp	balanced	loss
s3	MC GBM MES	0.500271	in UTR wt	amp	balanced	loss
s4	MC GBM MES	0.99111		gain	balanced	balanced
s5	MC GBM MES	0.710163	-146 ATG (C250T)	balanced	balanced	loss
s6	MC GBM MES	0.843126	-124 ATG (C228T)	amp	balanced	loss
s7	MC GBM MES	0.884669	-146 ATG (C250T)	gain	balanced	loss
s8	MC GBM MES	0.984922	-124 ATG (C228T)	gain	loss	loss
s9	MC GBM MES	0.881187	-124 ATG (C228T)	gain	balanced	loss
s10	MC GBM MES	0.934077		balanced	loss	loss
s11	MC GBM MES	0.811259	-124 ATG (C228T)	gain	balanced	loss
s12	MC GBM MES	0.801982	-124 ATG (C228T)	gain	balanced	loss
s13	MC GBM MES	0.959705		gain	balanced	loss
s14	MC GBM MES	0.972869	in UTR wt	gain	balanced	loss
s15	MC GBM MES	0.885107	-124 ATG (C228T)	gain	balanced	loss
s16	MC GBM MES	0.953013	-124 ATG (C228T)	amp	balanced	loss
s17	MC GBM MES	0.979849	-124 ATG (C228T)	gain	balanced	balanced
s18	MC GBM MES	0.975104	-124 ATG (C228T)	gain	loss	balanced
s19	MC GBM MES	0.892076	-124 ATG (C228T)	gain	balanced	loss
s20	MC GBM MES	0.958499	-124 ATG (C228T)	gain	balanced	loss
s21	MC GBM MES	0.944692		balanced	balanced	balanced
s22	MC GBM MES	0.680228		amp	balanced	loss
s23	MC GBM MES	0.973202		amp	balanced	loss
s24	MC GBM MES	0.990224		gain	balanced	balanced
s25	MC GBM MES	0.919418	-124 ATG (C228T)	balanced	balanced	balanced
s26	MC GBM MES	0.869233	-124 ATG (C228T)	amp	balanced	loss
s27	MC GBM MES	0.919674		amp	balanced	loss
s28	MC GBM MES	0.971131		gain	balanced	loss
s29	MC GBM MES	0.909474	-124 ATG (C228T)	gain	balanced	loss
s30	MC GBM MES	0.946595		amp	balanced	loss
s31	MC GBM MES	0.919662	-146 ATG (C250T)	amp	balanced	gain
s32	MC GBM MES	0.981411	-146 ATG (C250T)	gain	balanced	loss
s33	MC GBM MES	0.934109	-146 ATG (C250T)	gain	balanced	balanced
s34	MC GBM MES	0.766234		amp	balanced	loss
s35	MC GBM MES	0.681066		gain	balanced	loss
s36	MC GBM MES	0.988979	A279T	amp	balanced	balanced
s37	MC GBM MES	0.993036	in UTR wt	balanced	balanced	loss
s38	MC GBM MES	0.795682		gain	balanced	loss
s39	MC GBM MES	0.966985	-124 ATG (C228T)	gain	balanced	balanced
s40	MC GBM MES	0.554421	-124 ATG (C228T)	amp	balanced	loss
s41	MC GBM MES	0.841128	-124 ATG (C228T)	gain	balanced	loss
s42	MC GBM MES	0.94963		balanced	balanced	loss
s43	MC GBM MES	0.930111		amp	balanced	loss
s44	MC GBM MES	0.620183		gain	balanced	loss
s45	MC GBM MES	0.875576		gain	balanced	loss
s46	MC GBM MES	0.994981		amp	balanced	loss
s47	MC GBM MES	0.791512	in UTR wt	gain	balanced	loss
s48	MC GBM MES	0.649202	-146 ATG (C250T)	gain	balanced	balanced
s49	MC GBM MES	0.699064		amp	balanced	loss
s50	MC GBM MES	0.939196		gain	balanced	loss
s51	MC GBM MES	0.983305		amp	balanced	loss
s52	MC GBM MES	0.714065		balanced	loss	balanced
s53	MC GBM MES	0.966702		balanced	balanced	loss
s54	MC GBM MES	0.973732		amp	amp	loss
s55	MC GBM MES	0.886691		gain	balanced	loss
s56	MC GBM MES	0.95162		amp	amp	loss
s57	MC GBM MES	0.868529		gain	balanced	balanced
s58	MC GBM MES	0.984737		balanced	balanced	loss
s59	MC GBM MES	0.982272	-124 ATG (C228T)	gain	loss	loss
s60	MC GBM MES	0.962938		amp	balanced	loss
s61	MC GBM MES	0.930454		balanced	balanced	loss
s62	MC GBM MES	0.642058		gain	balanced	balanced
s63	MC GBM MES	0.871971		balanced	balanced	loss
s64	MC GBM MES	0.930984		balanced	balanced	balanced
s65	MC GBM MES	0.854085		gain	balanced	balanced
s66	MC GBM MES	0.615911		amp	loss	loss
s67	MC GBM MES	0.887091		gain	balanced	loss
s68	MC GBM MES	0.967718		balanced	balanced	loss
s69	MC GBM MES	0.942715		gain	balanced	loss
s70	MC GBM MES	0.682507		gain	balanced	loss
s71	MC GBM MES	0.980551		balanced	balanced	loss
s72	MC GBM MES	0.588682		gain	balanced	loss
s73	MC GBM MES	0.80006		amp	balanced	loss
s74	MC GBM MES	0.848553		gain	gain	loss
s75	MC GBM MES	0.944177		amp	balanced	balanced
s76	MC GBM MES	0.596221		amp	balanced	loss
s77	MC GBM MES	0.937452		gain	balanced	loss
s78	MC GBM MES	0.561022		amp	balanced	loss
s79	MC GBM MES	0.997685		amp	balanced	loss
s80	MC GBM MES	0.858548		gain	balanced	loss
s81	MC GBM MES	0.977439	-124 ATG (C228T)	amp	balanced	loss
s82	MC GBM MES	0.82781		gain	balanced	balanced
s83	MC GBM MES	0.700998	-124 ATG (C228T)	balanced	balanced	loss
s84	MC GBM MES	0.997553		gain	balanced	loss
s85	MC GBM MES	0.590769		amp	balanced	loss
s86	MC GBM MES	0.972277		balanced	balanced	balanced
s87	MC GBM MES	0.973765		gain	loss	loss
s88	MC GBM MES	0.993258		balanced	balanced	balanced
s89	MC GBM MES	0.991999		balanced	balanced	loss
s90	MC GBM MES	0.769473		gain	balanced	loss
s91	MC GBM MES	0.994668		gain	loss	loss
s92	MC GBM MES	0.941379		balanced	balanced	loss
s93	MC GBM MES	0.402201		balanced	loss	balanced
s94	MC GBM MES	0.989225		gain	balanced	loss
s95	MC GBM MES	0.853748		balanced	balanced	balanced
s96	MC GBM MES	0.988987		gain	balanced	loss
s97	MC GBM MES	0.977756		gain	balanced	balanced
s98	MC GBM MES	0.543302		gain	balanced	loss
s99	MC GBM MES	0.980515		gain	gain	loss
s100	MC GBM MES	0.950458		gain	balanced	balanced
s101	MC GBM MES	0.960138		balanced	loss	loss
s102	MC GBM MES	0.848638		balanced	balanced	loss
s103	MC GBM MES	0.844653		amp	balanced	loss
s104	MC GBM MES	0.959845		gain	balanced	loss
s105	MC GBM MES	0.523348		gain	balanced	balanced
s106	MC GBM MES	0.986505		balanced	loss	loss
s107	MC GBM MES	0.986821		amp	gain	loss
s108	MC GBM MES	0.950876		gain	balanced	loss
s109	MC GBM MES	0.924372		balanced	balanced	loss
s110	MC GBM MES	0.894481		gain	balanced	loss
s111	MC GBM MES	0.977364		gain	balanced	loss
s112	MC GBM MES	0.768188		balanced	gain	balanced
s113	MC GBM MES	0.94085		amp	balanced	loss
s114	MC GBM MES	0.81253		gain	loss	balanced
s115	MC GBM MES	0.781175		gain	balanced	loss
s116	MC GBM MES	0.850195		gain	balanced	loss
s117	MC GBM MES	0.822992		gain	balanced	loss
s118	MC GBM MES	0.688584		amp	balanced	balanced
s119	MC GBM MES	0.632354		amp	loss	loss
s120	MC GBM MES	0.562728		gain	balanced	loss
s121	MC GBM MES	0.684345		gain	balanced	loss
s122	MC GBM MES	0.657187	-124 ATG (C228T)	gain	balanced	loss
s123	MC GBM MES	0.741852	-124 ATG (C228T)	gain	gain	balanced
s124	MC GBM MES	0.768856		gain	balanced	balanced
s125	MC GBM MES	0.505054		gain	balanced	loss
s126	MC GBM MES	0.505973	-124 ATG (C228T)	gain	balanced	loss
s127	MC GBM MES	0.63564		amp	amp	loss
s128	MC GBM MID	0.992712	in UTR wt	loss	amp	loss
s129	MC GBM MID	0.723542		balanced	loss	balanced
s130	MC GBM MID	0.999411	in UTR wt	balanced	balanced	balanced
s131	MC GBM MID	0.816552		balanced	balanced	balanced
s132	MC GBM MID	0.783528		balanced	balanced	loss
s133	MC GBM MID	0.999319	in UTR wt	balanced	balanced	balanced
s134	MC GBM MID	0.999813	in UTR wt	balanced	amp	loss
s135	MC GBM MID	0.978726		balanced	balanced	loss
s136	MC GBM MID	0.999999	in UTR wt	balanced	amp	loss
s137	MC GBM MID	0.687259		balanced	balanced	balanced
s138	MC GBM MID	0.999991		balanced	gain	loss
s139	MC GBM MID	0.924255	in UTR wt	balanced	gain	balanced
s140	MC GBM MID	0.999397		balanced	amp	loss
s141	MC GBM MID	0.83571		balanced	amp	balanced
s142	MC GBM MID	0.999999		balanced	balanced	loss
s143	MC GBM MID	0.967648	in UTR wt	balanced	gain	gain
s144	MC GBM MID	0.997246		balanced	balanced	loss
s145	MC GBM MID	0.999841		balanced	gain	loss
s146	MC GBM MID	1		gain	amp	loss
s147	MC GBM MID	0.774663		gain	balanced	loss
s148	MC GBM MID	0.455441	T1110M	balanced	balanced	balanced
s149	MC GBM MID	0.405677		balanced	loss	loss
s150	MC GBM MID	0.684865		balanced	balanced	balanced
s151	MC GBM MYCN	0.857826	in UTR wt	balanced	balanced	balanced
s152	MC GBM MYCN	0.9072	in UTR wt	amp	balanced	gain
s153	MC GBM MYCN	0.360656		amp	gain	loss
s154	MC GBM MYCN	0.964034	-124 ATG (C228T)	amp	balanced	gain
s155	MC GBM MYCN	0.76055		gain	loss	gain
s156	MC GBM MYCN	0.35791		balanced	loss	loss
s157	MC GBM MYCN	0.997348		amp	balanced	loss
s158	MC GBM MYCN	0.974562		gain	gain	balanced
s159	MC GBM MYCN	1		balanced	balanced	balanced
s160	MC GBM MYCN	0.614727		gain	balanced	balanced
s161	MC GBM MYCN	0.84051		balanced	loss	balanced
s162	MC GBM MYCN	0.852415		amp	loss	balanced
s163	MC GBM MYCN	0.150203		balanced	loss	loss
s164	MC GBM MYCN	0.857405		amp	balanced	loss
s165	MC GBM MYCN	0.213355	-124 ATG (C228T)	amp	gain	balanced
s166	MC GBM MYCN	0.783046		amp	loss	loss
s167	MC GBM MYCN	0.518271		gain	balanced	balanced
s168	MC GBM MYCN	x	x	balanced	balanced	balanced
s169	MC GBM RTK I	0.998126	-124 ATG (C228T)	gain	amp	loss
s170	MC GBM RTK I	0.991976	-124 ATG (C228T)	amp	amp	loss
s171	MC GBM RTK I	0.904812		gain	balanced	balanced
s172	MC GBM RTK I	0.992557	-124 ATG (C228T)	balanced	amp	loss
s173	MC GBM RTK I	0.94581	-146 ATG (C250T)	gain	balanced	loss
s174	MC GBM RTK I	0.999902	in UTR wt	gain	amp	loss
s175	MC GBM RTK I	0.982271	in UTR wt	gain	loss	loss
s176	MC GBM RTK I	0.862706	-124 ATG (C228T)	gain	balanced	balanced
s177	MC GBM RTK I	0.999395	-124 ATG (C228T)	gain	balanced	gain
s178	MC GBM RTK I	0.999571	-124 ATG (C228T)	gain	loss	balanced
s179	MC GBM RTK I	0.666993	-124 ATG (C228T)	amp	balanced	loss
s180	MC GBM RTK I	0.855477		gain	balanced	loss
s181	MC GBM RTK I	0.995773		gain	balanced	loss
s182	MC GBM RTK I	0.999975		balanced	balanced	balanced
s183	MC GBM RTK I	0.967872		amp	gain	balanced
s184	MC GBM RTK I	0.71775		amp	balanced	loss
s185	MC GBM RTK I	0.994032	in UTR wt	balanced	gain	gain
s186	MC GBM RTK I	0.998754	-124 ATG (C228T)	gain	balanced	balanced
s187	MC GBM RTK I	0.743464	-124 ATG (C228T)	gain	balanced	loss
s188	MC GBM RTK I	0.987492		gain	amp	loss
s189	MC GBM RTK I	0.681278	-146 ATG (C250T)	gain	balanced	loss
s190	MC GBM RTK I	0.86062		amp	balanced	loss
s191	MC GBM RTK I	0.974574		gain	amp	loss
s192	MC GBM RTK I	0.936545		gain	balanced	loss
s193	MC GBM RTK I	0.999441		gain	balanced	loss
s194	MC GBM RTK I	0.865378	-146 ATG (C250T)	gain	amp	loss
s195	MC GBM RTK I	0.717274		amp	balanced	loss
s196	MC GBM RTK I	0.995282		gain	gain	loss
s197	MC GBM RTK I	0.51053		amp	balanced	loss
s198	MC GBM RTK I	0.997004		gain	balanced	loss
s199	MC GBM RTK I	0.768656	-146 ATG (C250T)	gain	amp	loss
s200	MC GBM RTK I	0.982366		gain	balanced	loss
s201	MC GBM RTK I	0.994726		balanced	loss	balanced
s202	MC GBM RTK I	0.864757		gain	loss	balanced
s203	MC GBM RTK I	0.869501		amp	balanced	loss
s204	MC GBM RTK I	0.835903		balanced	amp	balanced
s205	MC GBM RTK I	0.988665		gain	balanced	loss
s206	MC GBM RTK I	0.94349		gain	loss	balanced
s207	MC GBM RTK I	0.993502		balanced	amp	loss
s208	MC GBM RTK I	0.992293		gain	amp	loss
s209	MC GBM RTK I	0.954216		gain	amp	loss
s210	MC GBM RTK I	0.994578		gain	balanced	loss
s211	MC GBM RTK I	0.986834	-124 ATG (C228T)	balanced	balanced	loss
s212	MC GBM RTK I	0.995884	-124 ATG (C228T)	gain	balanced	loss
s213	MC GBM RTK I	0.965645		gain	balanced	loss
s214	MC GBM RTK I	0.995849	-124 ATG (C228T)	gain	balanced	loss
s215	MC GBM RTK I	0.999495		gain	amp	loss
s216	MC GBM RTK I	0.998499	-146 ATG (C250T)	gain	balanced	balanced
s217	MC GBM RTK I	0.836795		gain	balanced	balanced
s218	MC GBM RTK I	0.962584		gain	balanced	balanced
s219	MC GBM RTK I	0.671253		gain	balanced	loss
s220	MC GBM RTK I	0.989817		gain	amp	loss
s221	MC GBM RTK I	0.887716	-124 ATG (C228T)	gain	balanced	loss
s222	MC GBM RTK I	0.977556		gain	balanced	loss
s223	MC GBM RTK I	0.999388		gain	balanced	loss
s224	MC GBM RTK I	0.647224		amp	loss	loss
s225	MC GBM RTK I	0.999031		gain	balanced	loss
s226	MC GBM RTK I	0.998895		amp	balanced	gain
s227	MC GBM RTK I	0.959745		gain	amp	loss
s228	MC GBM RTK I	0.986845		gain	balanced	loss
s229	MC GBM RTK I	0.904699		amp	balanced	loss
s230	MC GBM RTK I	0.996012		gain	balanced	balanced
s231	MC GBM RTK I	0.994004	ND	gain	amp	balanced
s232	MC GBM RTK I	0.957858		amp	loss	loss
s233	MC GBM RTK I	0.979348		gain	balanced	loss
s234	MC GBM RTK I	0.842308		gain	amp	loss
s235	MC GBM RTK I	0.781677		gain	loss	loss
s236	MC GBM RTK I	0.512995	-124 ATG (C228T)	gain	balanced	loss
s237	MC GBM RTK I	0.551163		gain	gain	loss
s238	MC GBM RTK I	0.55622		gain	balanced	loss
s239	MC GBM RTK I	0.681765		gain	loss	loss
s240	MC GBM RTK I	0.554298		gain	balanced	loss
s241	MC GBM RTK II	0.965168	-124 ATG (C228T)	amp	loss	loss
s242	MC GBM RTK II	0.954722		amp	balanced	loss
s243	MC GBM RTK II	0.899555	-146 ATG (C250T)	amp	balanced	loss
s244	MC GBM RTK II	0.961647	-124 ATG (C228T)	amp	amp	loss
s245	MC GBM RTK II	0.91258	-124 ATG (C228T)	gain	balanced	loss
s246	MC GBM RTK II	0.814668		amp	balanced	loss
s247	MC GBM RTK II	0.821352	-124 ATG (C228T)	amp	balanced	loss
s248	MC GBM RTK II	0.93263	-124 ATG (C228T)	amp	balanced	loss
s249	MC GBM RTK II	0.902938	-124 ATG (C228T)	amp	balanced	loss
s250	MC GBM RTK II	0.95135	-124 ATG (C228T)	amp	balanced	loss
s251	MC GBM RTK II	0.933429	in UTR wt	amp	balanced	loss
s252	MC GBM RTK II	0.956443	-146 ATG (C250T)	amp	gain	loss
s253	MC GBM RTK II	0.80732	-146 ATG (C250T)	gain	balanced	balanced
s254	MC GBM RTK II	0.800187	-124 ATG (C228T)	amp	balanced	loss
s255	MC GBM RTK II	0.949095		amp	balanced	loss
s256	MC GBM RTK II	0.683387		amp	balanced	loss
s257	MC GBM RTK II	0.94689	-124 ATG (C228T)	amp	balanced	loss
s258	MC GBM RTK II	0.901103	-124 ATG (C228T)	amp	balanced	loss
s259	MC GBM RTK II	0.858614	-124 ATG (C228T)	gain	balanced	loss
s260	MC GBM RTK II	0.810401		amp	loss	loss
s261	MC GBM RTK II	0.709592	-146 ATG (C250T)	amp	balanced	balanced
s262	MC GBM RTK II	0.798176	-124 ATG (C228T)	balanced	balanced	loss
s263	MC GBM RTK II	0.916878	ND	amp	gain	loss
s264	MC GBM RTK II	0.91728		amp	balanced	loss
s265	MC GBM RTK II	0.904895		amp	balanced	loss
s266	MC GBM RTK II	0.662406	-124 ATG (C228T)	gain	balanced	loss
s267	MC GBM RTK II	0.923318		amp	balanced	loss
s268	MC GBM RTK II	0.816172		amp	balanced	loss
s269	MC GBM RTK II	0.675118		gain	balanced	loss
s270	MC GBM RTK II	0.886348	-124 ATG (C228T)	gain	balanced	balanced
s271	MC GBM RTK II	0.871414	-124 ATG (C228T)	amp	balanced	balanced
s272	MC GBM RTK II	0.861657	-124 ATG (C228T)	gain	balanced	loss
s273	MC GBM RTK II	0.823622	-124 ATG (C228T)	amp	balanced	balanced
s274	MC GBM RTK II	0.788659		gain	loss	loss
s275	MC GBM RTK II	0.873749		amp	balanced	loss
s276	MC GBM RTK II	0.95062		amp	amp	loss
s277	MC GBM RTK II	0.915383		amp	balanced	loss
s278	MC GBM RTK II	0.528952		amp	balanced	balanced
s279	MC GBM RTK II	0.922998	-124 ATG (C228T)	amp	balanced	loss
s280	MC GBM RTK II	0.899499	-124 ATG (C228T)	amp	balanced	loss
s281	MC GBM RTK II	0.777705		gain	amp	balanced
s282	MC GBM RTK II	0.951282		amp	balanced	loss
s283	MC GBM RTK II	0.886262		gain	balanced	loss
s284	MC GBM RTK II	0.819877		gain	balanced	loss
s285	MC GBM RTK II	0.750386	-124 ATG (C228T)	amp	balanced	loss
s286	MC GBM RTK II	0.812902		amp	balanced	loss
s287	MC GBM RTK II	0.936765		amp	amp	loss
s288	MC GBM RTK II	0.781992		gain	balanced	balanced
s289	MC GBM RTK II	0.913836		gain	balanced	loss
s290	MC GBM RTK II	0.904498		amp	balanced	loss
s291	MC GBM RTK II	0.921482		amp	balanced	loss
s292	MC GBM RTK II	0.912804		amp	balanced	loss
s293	MC GBM RTK II	0.938896		amp	balanced	loss
s294	MC GBM RTK II	0.939096		amp	balanced	loss
s295	MC GBM RTK II	0.669077	-124 ATG (C228T)	amp	gain	loss
s296	MC GBM RTK II	0.943871	-124 ATG (C228T)	amp	balanced	loss
s297	MC GBM RTK II	0.912036	-124 ATG (C228T)	amp	balanced	loss
s298	MC GBM RTK II	0.958135		amp	balanced	loss
s299	MC GBM RTK II	0.533152		balanced	balanced	loss
s300	MC GBM RTK II	0.672397		amp	amp	loss
s301	MC GBM RTK II	0.691274		amp	amp	loss
s302	MC GBM RTK II	0.67712		gain	balanced	loss
s303	MC GBM RTK II	0.888359	-124 ATG (C228T)	amp	balanced	loss
s304	MC GBM RTK II	0.862263	-124 ATG (C228T)	amp	balanced	loss
s305	MC GBM RTK II	0.718342		gain	loss	balanced
s306	MC GBM RTK II	0.967569		amp	balanced	loss
s307	MC GBM RTK II	0.891084		amp	balanced	loss
s308	MC GBM RTK II	0.934494		amp	balanced	loss
s309	MC GBM RTK II	0.97665		amp	balanced	loss
s310	MC GBM RTK II	0.937162		amp	balanced	loss
s311	MC GBM RTK II	0.975997		amp	balanced	loss
s312	MC GBM RTK II	0.878674	-124 ATG (C228T)	amp	balanced	loss
s313	MC GBM RTK II	0.615477		gain	balanced	balanced
s314	MC GBM RTK II	0.95577		amp	balanced	loss
s315	MC GBM RTK II	0.874153		amp	amp	balanced
s316	MC GBM RTK II	0.936816		amp	balanced	loss
s317	MC GBM RTK II	0.560721		amp	balanced	loss
s318	MC GBM RTK II	0.963472	-146 ATG (C250T)	amp	loss	loss
s319	MC GBM RTK II	0.732386		amp	balanced	loss
s320	MC GBM RTK II	0.712042		amp	amp	loss
s321	MC GBM RTK II	0.861876		amp	balanced	loss
s322	MC GBM RTK II	0.783967		amp	balanced	loss
s323	MC GBM RTK II	0.752381		amp	balanced	loss
s324	MC GBM RTK II	0.656833		gain	loss	loss
s325	MC GBM RTK II	0.875679		amp	balanced	loss
s326	MC GBM RTK II	0.938671	-124 ATG (C228T)	amp	loss	loss
s327	MC GBM RTK II	0.514669		gain	balanced	loss
s328	MC GBM RTK II	0.947145		amp	loss	loss
s329	MC GBM RTK II	0.951738		amp	balanced	loss
s330	MC GBM RTK II	0.804182		amp	loss	loss
s331	MC GBM RTK II	0.733715	ND	gain	balanced	loss
s332	MC GBM RTK II	0.92654	-124 ATG (C228T)	amp	balanced	loss
s333	MC GBM RTK II	0.920423		amp	balanced	loss
s334	MC GBM RTK II	0.818151		amp	balanced	loss
s335	MC GBM RTK II	0.530242	-124 ATG (C228T)	amp	amp	loss
s336	MC GBM RTK II	0.936036	in UTR wt	amp	gain	loss
s337	MC GBM RTK II	0.883522	in UTR wt	amp	balanced	loss
s338	MC GBM RTK II	0.762046	-124 ATG (C228T)	amp	balanced	loss
s339	MC GBM RTK II	0.909694		amp	balanced	loss
s340	MC GBM RTK II	0.683371		gain	balanced	balanced
s341	MC GBM RTK II	0.72795		amp	balanced	loss
s342	MC GBM RTK II	0.92881		amp	balanced	loss
s343	MC GBM RTK II	0.804965		amp	balanced	loss
s344	MC GBM RTK II	0.950799		amp	balanced	loss
s345	MC GBM RTK II	0.62105		amp	balanced	loss
s346	MC GBM RTK II	0.954227		amp	balanced	loss
s347	MC GBM RTK II	0.932735		amp	balanced	loss
s348	MC GBM RTK II	0.923055		amp	balanced	loss
s349	MC GBM RTK II	0.634687	-146 ATG (C250T)	amp	amp	loss
s350	MC GBM RTK II	0.938799	-124 ATG (C228T)	amp	balanced	loss
s351	MC GBM RTK II	0.552357		gain	balanced	loss
s352	MC GBM RTK II	0.89351	-146 ATG (C250T)	amp	balanced	loss
s353	MC GBM RTK II	0.622885	-124 ATG (C228T)	amp	amp	balanced
s354	MC GBM RTK II	0.903859		amp	balanced	loss
s355	MC GBM RTK II	0.644242	-124 ATG (C228T)	amp	balanced	loss
s356	MC GBM RTK II	0.872083		amp	balanced	loss
s357	MC GBM RTK II	0.692252	-124 ATG (C228T)	amp	balanced	loss
s358	MC GBM RTK II	0.899547		amp	balanced	balanced
s359	MC GBM RTK II	0.919879		gain	balanced	loss
s360	MC GBM RTK II	0.764351		amp	balanced	balanced
s361	MC GBM RTK II	0.876214		amp	balanced	loss
s362	MC GBM RTK II	0.923634		amp	balanced	loss
s363	MC GBM RTK II	0.809178	-146 ATG (C250T)	gain	loss	loss
s364	MC GBM RTK II	0.894621		amp	balanced	loss
s365	MC GBM RTK II	0.81942		amp	amp	loss
s366	MC GBM RTK II	0.958441		amp	balanced	loss
s367	MC GBM RTK II	0.837984		amp	balanced	balanced
s368	MC GBM RTK II	0.861989		gain	amp	balanced
s369	MC GBM RTK II	0.957027		amp	balanced	loss
s370	MC GBM RTK II	0.585388		amp	amp	balanced
s371	MC GBM RTK II	0.901509		amp	balanced	loss
s372	MC GBM RTK II	0.618993		amp	loss	loss
s373	MC GBM RTK II	0.953225	ND	amp	balanced	loss
s374	MC GBM RTK II	0.834		amp	balanced	loss
s375	MC GBM RTK II	0.808029		amp	balanced	loss
s376	MC GBM RTK II	0.896073		amp	loss	loss
s377	MC GBM RTK II	0.560676		balanced	balanced	loss
s378	MC GBM RTK II	0.852068		amp	balanced	loss
s379	MC GBM RTK II	0.916152		amp	balanced	loss
s380	MC GBM RTK II	0.939439		gain	balanced	loss
s381	MC GBM RTK II	0.619088		gain	loss	balanced
s382	MC GBM RTK II	0.806626		amp	balanced	loss
s383	MC GBM RTK II	0.632658		gain	balanced	loss
s384	MC GBM RTK II	0.819406		amp	balanced	loss
s385	MC GBM RTK II	0.883625		amp	balanced	loss
s386	MC GBM RTK II	0.832827	ND	gain	balanced	loss
s387	MC GBM RTK II	0.912213		amp	balanced	loss
s388	MC GBM RTK II	0.833856		amp	balanced	loss
s389	MC GBM RTK II	0.912549		amp	gain	loss
s390	MC GBM RTK II	0.632964		amp	balanced	loss
s391	MC GBM RTK II	0.929733		amp	balanced	loss
s392	MC GBM RTK II	0.847046		amp	balanced	loss
s393	MC GBM RTK II	0.61688		gain	balanced	balanced
s394	MC GBM RTK II	0.875453		amp	balanced	loss
s395	MC GBM RTK II	0.917908		amp	balanced	loss
s396	MC GBM RTK II	0.825053		amp	balanced	loss
s397	MC GBM RTK II	0.722019		amp	balanced	loss
s398	MC GBM RTK II	0.83791		amp	balanced	loss
s399	MC GBM RTK II	0.766548		amp	loss	loss
s400	MC GBM RTK II	0.904186		amp	balanced	loss
s401	MC GBM RTK II	0.593534		gain	balanced	loss
s402	MC GBM RTK II	0.81471		amp	balanced	loss
s403	MC GBM RTK II	0.474608		gain	balanced	loss
s404	MC GBM RTK II	0.802411		amp	balanced	loss
s405	MC GBM RTK II	0.588584		amp	balanced	loss
s406	MC GBM RTK II	0.793265		gain	balanced	balanced
s407	MC GBM RTK II	0.78869		gain	balanced	loss
s408	MC GBM RTK II	0.510357		amp	balanced	loss
s409	MC GBM RTK II	0.567451		amp	balanced	loss
s410	MC GBM RTK II	0.575465	-124 ATG (C228T)	amp	balanced	loss
s411	MC GBM RTK II	0.506732		gain	balanced	gain
s412	MC GBM RTK III	0.999973	-124 ATG (C228T)	gain	balanced	loss
s413	MC GBM RTK III	0.989121	in UTR wt	amp	balanced	loss
s414	MC GBM RTK III	0.582697		gain	gain	loss
s415	MC GBM RTK III	0.99997	-124 ATG (C228T)	amp	gain	loss
s416	MC GBM RTK III	0.508071		gain	balanced	loss
s417	MC GBM RTK III	0.803761	-124 ATG (C228T)	gain	balanced	loss
s418	MC GBM RTK III	0.999991	-124 ATG (C228T)	balanced	balanced	loss
s419	MC GBM RTK III	0.998338	-124 ATG (C228T)	balanced	balanced	balanced
s420	MC GBM RTK III	0.7027		balanced	balanced	loss
s421	MC GBM H3 G34	0.998228	ND	gain	amp	balanced
s422	MC GBM H3 G34	0.999476	in UTR wt	balanced	balanced	loss
s423	MC GBM H3 G34	0.999408		gain	balanced	balanced
s424	MC GBM H3 G34	0.994948		balanced	balanced	balanced
s425	MC GBM H3 G34	0.998665	in UTR wt	balanced	balanced	loss
s426	MC GBM H3 G34	0.998514	in UTR wt	balanced	amp	loss
s427	MC GBM H3 G34	0.314522		gain	amp	loss
s428	MC GBM H3 G34	0.999315	in UTR wt	balanced	balanced	loss
s429	MC GBM H3 G34	0.999354	in UTR wt	balanced	loss	loss
s430	MC GBM H3 G34	0.992647		gain	balanced	loss
s431	MC GBM H3 G34	0.999719	in UTR wt	balanced	balanced	balanced
s432	MC GBM H3 G34	0.998738		balanced	gain	balanced
s433	MC GBM H3 G34	0.999701		gain	balanced	loss
s434	MC GBM H3 G34	0.999605		gain	balanced	balanced
s435	MC GBM H3 G34	0.999194		balanced	balanced	balanced
s436	MC GBM H3 G34	0.999208		balanced	balanced	balanced
s437	MC GBM H3 G34	0.999672		balanced	gain	balanced
s438	MC GBM H3 G34	0.999584	in UTR wt	gain	balanced	balanced
s439	MC GBM H3 G34	0.999477		balanced	balanced	loss
s440	MC GBM H3 G34	0.999593		amp	balanced	balanced
s441	MC GBM H3 G34	0.999462	in UTR wt	balanced	balanced	balanced
s442	MC GBM H3 G34	0.997261		balanced	amp	loss
s443	MC GBM H3 G34	0.999098		balanced	loss	loss
s444	MC GBM H3 G34	0.925027	in UTR wt	balanced	gain	loss
s445	MC GBM H3 G34	0.999064		gain	amp	balanced
s446	MC GBM H3 G34	0.999586		balanced	amp	gain
s447	MC GBM H3 G34	0.992526		balanced	balanced	loss
s448	MC GBM H3 G34	0.999684		balanced	balanced	gain
s449	MC GBM H3 G34	0.999264		balanced	gain	balanced
s450	MC GBM H3 G34	0.994157		balanced	gain	gain
s451	MC GBM H3 G34	0.999477		balanced	amp	loss
s452	MC GBM H3 G34	0.998301		balanced	amp	balanced
s453	MC GBM H3 G34	0.998785		balanced	gain	loss
s454	MC GBM H3 G34	0.998239		balanced	amp	loss
s455	MC GBM H3 G34	0.997626		gain	gain	loss
s456	MC GBM H3 G34	0.753548		balanced	balanced	loss
s457	MC GBM H3 G34	0.698418		balanced	balanced	balanced
